# Supplementary material for: Regulation of anthocyanin accumulation via MYB75/HAT1/TPL-mediated transcriptional repression
Source: PLoS Genet. 2019 Mar 15;15(3):e1007993. doi: 10.1371/journal.pgen.1007993 (PMC6443190; doi:10.1371/journal.pgen.1007993)
Supplement: S2 Table — (XLSX) [file pgen.1007993.s018.xlsx]

## Sheet: Figure 1B, 1C-E, 1F
Figure 1B Anthocyanin contents ((A530-0.25A657)/g*FW) in extracts from seedlings in Figure 1A Each experiment was performed in triplicate, and measurements from 15 plants were pooled for one replicate. Three independent experiments were performed.							Figure 1C-E qPCR 40 Cycles, 94℃ 5min, 94℃ 10s, 60℃ 10s, 72℃ 5min
									Repeat1					Repeat2					Repeat3
	Repeat1	Repeat2	Repeat3				Target	Sample	Cq1	Cq2	Cq3	Mean Cq		Cq1	Cq2	Cq3	Mean Cq		Cq1	Cq2	Cq3	Mean Cq
Sample	Anthocyanin contents	Anthocyanin contents	Anthocyanin contents				Actin 8	Col-0 Control	17.18	17.12	17.15	17.15		17.33	17.35	17.28	17.32		17.26	17.28	17.18	17.24
Col-0 Control	0.5925	0.4016	0.425				Actin 8	Col-0 High light	18.98	18.92	18.98	18.96		18.96	19.02	18.99	18.99		18.96	18.99	18.9	18.95
Col-0 High light	3.12	2.7165	3.513				Actin 8	35S:HAT1 #11 Control	16.42	16.38	16.37	16.39		16.43	16.44	16.48	16.45		16.46	16.47	16.36	16.43
35S:HAT1 #11 Control	0.605	0.4475	0.335				Actin 8	35S:HAT1 #11 High light	18.21	18.26	18.13	18.2		18.31	18.36	18.29	18.32		18.25	18.27	18.35	18.29
35S:HAT1 #11 High light	0.7575	0.645	0.5051				Actin 8	35S:HAT1 #13 Control	17.91	17.93	17.98	17.94		17.99	17.94	17.95	17.96		17.97	17.94	17.88	17.93
35S:HAT1 #13 Control	0.43	0.6225	0.322				Actin 8	35S:HAT1 #13 High light	18.46	18.49	18.46	18.47		18.52	18.51	18.44	18.49		18.43	18.41	18.48	18.44
35S:HAT1 #13 High light	0.745	0.643	0.5276				Actin 8	hat1 Control	18.62	18.68	18.71	18.67		18.7	18.74	18.72	18.72		18.72	18.75	18.66	18.71
hat1 Control	0.4721	0.5954	0.441				Actin 8	hat1 High light	18.6	18.57	18.51	18.56		18.66	18.61	18.62	18.63		18.61	18.57	18.59	18.59
hat1 High light	7.14	6.4647	7.6611
							DFR	Col-0 Control	24.14	24.16	24.09	24.13		24.22	24.25	24.16	24.21		24.23	24.21	24.13	24.19
							DFR	Col-0 High light	22.82	22.84	22.77	22.81		22.46	22.47	22.36	22.43		22.71	22.73	22.66	22.7
							DFR	35S:HAT1 #11 Control	25.14	25.19	25.18	25.17		24.23	24.27	24.13	24.21		23.56	23.51	23.58	23.55
							DFR	35S:HAT1 #11 High light	25.32	25.36	25.34	25.34		24.71	24.74	24.89	24.78		24.31	24.38	24.27	24.32
							DFR	35S:HAT1 #13 Control	26.31	26.33	26.38	26.34		25.52	25.56	25.42	25.5		24.87	24.91	24.92	24.9
							DFR	35S:HAT1 #13 High light	25.19	25.18	24.96	25.11		24.41	24.46	24.45	24.44		25.43	25.41	25.36	25.4
							DFR	hat1 Control	24.43	24.42	24.53	24.46		24.17	24.15	24.04	24.12		24.93	24.97	24.92	24.94
							DFR	hat1 High light	21.55	21.59	21.57	21.57		21.45	21.41	21.34	21.4		21.77	21.73	21.87	21.79
							LDOX	Col-0 Control	25.74	25.72	25.67	25.71		25.64	25.69	25.71	25.68		25.62	25.64	25.72	25.66
							LDOX	Col-0 High light	24.37	24.42	24.38	24.39		23.87	23.84	23.78	23.83		24.2	24.19	24.15	24.18
							LDOX	35S:HAT1 #11 Control	25.82	25.83	25.75	25.8		25.01	25.05	25.06	25.04		26.88	26.85	26.82	26.85
							LDOX	35S:HAT1 #11 High light	26.53	26.57	26.55	26.55		26.99	26.94	26.95	26.96		25.91	25.93	26.01	25.95
							LDOX	35S:HAT1 #13 Control	27.58	27.56	27.51	27.55		26.42	26.43	26.44	26.43		28.61	28.65	28.63	28.63
							LDOX	35S:HAT1 #13 High light	27.11	27.06	27.07	27.08		26.25	26.29	26.24	26.26		25.73	25.71	25.78	25.74
							LDOX	hat1 Control	25.29	25.3	25.19	25.26		24.83	24.85	24.9	24.86		24.73	24.71	24.66	24.7
							LDOX	hat1 High light	22.62	22.64	22.54	22.6		22.61	22.67	22.64	22.64		22.89	22.86	22.77	22.84
							UF3GT	Col-0 Control	23.82	23.84	23.77	23.81		23.75	23.79	23.74	23.76		23.88	23.81	23.8	23.83
							UF3GT	Col-0 High light	22.12	22.18	22.12	22.14		21.78	21.72	21.63	21.71		22.35	22.38	22.29	22.34
							UF3GT	35S:HAT1 #11 Control	24.18	24.21	24.12	24.17		23.82	23.89	23.93	23.88		23.35	23.37	23.27	23.33
							UF3GT	35S:HAT1 #11 High light	24.81	24.87	24.87	24.85		23.56	23.58	23.63	23.59		22.29	22.31	25.21	23.27
							UF3GT	35S:HAT1 #13 Control	26.67	26.61	26.64	26.64		25.12	25.16	25.02	25.1		24.51	24.44	24.4	24.45
							UF3GT	35S:HAT1 #13 High light	23.74	23.76	23.66	23.72		23.59	23.54	23.58	23.57		25.13	25.17	25.03	25.11
							UF3GT	hat1 Control	24.75	24.71	24.76	24.74		25.17	25.09	25.04	25.1		24.22	24.27	24.29	24.26
							UF3GT	hat1 High light	20.66	20.69	20.66	20.67		20.72	20.69	20.69	20.7		21.08	21.06	21.07	21.07
							Supplemental Figure 2 qPCR 40 Cycles, 94℃ 5min, 94℃ 10s, 60℃ 10s, 72℃ 5min
								Repeat1						Repeat2					Repeat3
							Target	Sample	Cq1	Cq2	Cq3	Mean Cq		Cq1	Cq2	Cq3	Mean Cq		Cq1	Cq2	Cq3	Mean Cq
							Actin 8	Control 0h	19.25	19.33	19.38	19.32		18.39	18.41	18.46	18.42		18.29	18.17	18.08	18.18
							Actin 8	Control 1.5h	18.49	18.51	18.35	18.45		19.16	19.32	19.27	19.25		18.36	18.26	18.25	18.29
							Actin 8	Control 3h	18.73	18.76	18.7	18.73		19.47	19.55	19.6	19.54		19.33	19.42	19.51	19.42
							Actin 8	Control 6h	18.83	18.89	19.04	18.92		18.32	18.41	18.26	18.33		18.45	18.39	18.48	18.44
							Actin 8	Control 12h	19.12	19.04	18.93	19.03		18.73	18.81	18.74	18.76		19.12	19.08	19.07	19.09
							Actin 8	High ligh 0	19.04	19.16	19.31	19.17		18.57	18.62	18.7	18.63		19.35	19.42	19.64	19.47
							Actin 8	High ligh 1.5h	18.67	18.54	18.53	18.58		17.52	17.49	17.34	17.45		18.85	18.98	18.96	18.93
							Actin 8	High ligh 3h	19.55	19.42	19.26	19.41		18.91	18.98	19.08	18.99		18.52	18.61	18.4	18.51
							Actin 8	High ligh 6h	18.21	18.13	17.99	18.11		18.47	18.49	18.63	18.53		18.19	18.04	17.95	18.06
							Actin 8	High ligh 12h	18.24	18.09	18.06	18.13		18.83	18.97	18.84	18.88		19.18	19.14	19.31	19.21
							HAT1	Control 0h	23.55	23.46	23.52	23.51		24.06	24.12	23.94	24.04		23.95	23.82	24.05	23.94
							HAT1	Control 1.5h	22.51	22.67	22.77	22.65		24.41	24.54	24.49	24.48		23.88	23.71	23.6	23.73
							HAT1	Control 3h	22.5	22.46	22.39	22.45		25.16	25.01	25.04	25.07		24.89	24.91	24.96	24.92
							HAT1	Control 6h	23.08	23.12	23.19	23.13		23.53	23.66	23.82	23.67		24.06	24.12	24.39	24.19
							HAT1	Control 12h	23.09	23.05	23.01	23.05		24.49	24.51	24.44	24.48		24.57	24.49	24.29	24.45
							HAT1	High ligh 0	23.37	23.26	23.27	23.3		24.34	24.21	24.11	24.22		25.31	25.27	25.32	25.3
							HAT1	High ligh 1.5h	24.55	25.52	23.55	24.54		24.47	24.3	24.16	24.31		25.36	25.48	25.63	25.49
							HAT1	High ligh 3h	26.71	26.85	26.72	26.76		26.08	26.11	26.17	26.12		26.72	26.61	26.62	26.65
							HAT1	High ligh 6h	23.59	23.46	23.48	23.51		26.25	26.36	26.56	26.39		25.29	25.27	25.22	25.26
							HAT1	High ligh 12h	22.73	22.84	22.98	22.85		25.32	25.19	25.33	25.28		26.26	26.18	26.22	26.22

## Sheet: Figure 2C
Figure 2C YFP fluorescence The experiment was repeated in three independent biological replicates, each biological replicate was infiltrated into three leaves of N. benthamiana
	Repeat1			Mean	Repeat2			Mean	Repeat3			Mean
Combination	YFP fluorescence	YFP fluorescence	YFP fluorescence		YFP fluorescence	YFP fluorescence	YFP fluorescence		YFP fluorescence	YFP fluorescence	YFP fluorescence
MYB75+HAT1	85.454	76.842	103.563	88.6197	79.263	83.583	91.243	84.6963	84.118	75.392	90.227	83.2457
HAT1+HAT1	73.641	69.649	95.533	80.6077	75.592	91.396	82.179	83.0557	82.247	71.437	85.836	79.84

## Sheet: Figure 3B-3E
Figure 3B,C YFP fluorescence The experiment was repeated in three independent biological replicates, each biological replicate was infiltrated into three leaves of N. benthamiana
	Repeat1			Mean	Repeat2			Mean	Repeat3			Mean
Combination	YFP fluorescence	YFP fluorescence	YFP fluorescence		YFP fluorescence	YFP fluorescence	YFP fluorescence		YFP fluorescence	YFP fluorescence	YFP fluorescence
TT8+MYB75	525.751	550.632	546.308	540.897	492.631	513.752	526.308	510.897	566.469	571.642	574.58	570.897
TT8+MYB75+HAT1-FLAG	98.655	103.549	104.501	102.235	81.486	76.439	73.78	77.235	113.583	129.852	138.27	127.235
TT8+MYB75+Vector	511.583	528.748	517.935	519.422	525.873	530.736	546.657	534.422	500.662	508.652	503.952	504.422
EGL3+MYB75	410.753	429.826	444.876	428.485	420.633	411.461	408.361	413.485	428.472	440.723	461.26	443.485
EGL3+MYB75+HAT1-FLAG	100.894	106.462	104.038	103.798	128.652	121.275	121.467	123.798	91.662	82.984	76.748	83.798
EGL3+MYB75+Vector	452.875	459.543	437.75	450.056	431.621	439.175	425.372	432.056	452.463	469.743	481.962	468.056
Figure 3D,E qPCR 40 Cycles, 94℃ 5min，94℃ 10s，60℃ 10s, 72℃ 5min
		Repeat1					Repeat2					Repeat3
Target	Sample	Cq1	Cq2	Cq3	Mean Cq		Cq1	Cq2	Cq3	Mean Cq		Cq1	Cq2	Cq3	Mean Cq
NtActin	CK	17.74	17.71	17.47	17.64		18.01	17.99	18.15	18.05		17.88	17.74	17.63	17.75
NtActin	+HAT1-FLAG	18.05	18.11	17.96	18.04		18.13	18.06	18.02	18.07		17.85	17.93	18.19	17.99
NtActin	+Vector	17.99	17.84	18.05	17.96		17.98	17.9	17.85	17.91		18.08	18.01	18.09	18.06
HAT1	CK	25.87	25.99	26.08	25.98		24.21	24.15	24.06	24.14		24.92	24.87	25.06	24.95
HAT1	+HAT1-FLAG	19.64	19.66	19.71	19.67		17.42	17.35	17.4	17.39		18.32	18.28	18.27	18.29
HAT1	+Vector	25.95	25.82	25.99	25.92		23.94	23.88	23.88	23.9		25.22	25.16	25.04	25.14
MYB75	CK	24.61	24.73	24.82	24.72		23.75	23.91	23.8	23.82		23.68	23.81	23.88	23.79
MYB75	+HAT1-FLAG	24.88	24.92	25.11	24.97		23.62	23.71	23.8	23.71		23.95	23.9	23.88	23.91
MYB75	+Vector	24.76	24.85	24.88	24.83		23.49	23.46	23.31	23.42		24.13	24.04	24.07	24.08
EGL3	CK	24.75	24.71	24.52	24.66		25.66	25.72	25.75	25.71		25.05	25.11	25.11	25.09
EGL3	+HAT1-FLAG	24.91	24.86	25.17	24.98		25.57	25.59	25.25	25.47		25.32	25.24	25.19	25.25
EGL3	+Vector	24.67	24.81	24.77	24.75		25.36	25.48	25.63	25.49		25.05	25.06	25.01	25.04

## Sheet: Figure 4B-4E
Figure 4B Anthocyanin contents ((A530-0.25A657)/g*FW) in extracts from seedlings in Figure 4A Each experiment was performed in triplicate, and measurements from 15 plants were pooled for one replicate. Three independent experiments were performed.							Figure 4C qPCR 40 Cycles, 94℃ 5min，94℃ 10s，60℃ 10s, 72℃ 5min
	Repeat1	Repeat2	Repeat3						Repeat1					Repeat2					Repeat3
Sample	Anthocyanin contents	Anthocyanin contents	Anthocyanin contents				Target	Sample	Cq1	Cq2	Cq3	Mean Cq		Cq1	Cq2	Cq3	Mean Cq		Cq1	Cq2	Cq3	Mean Cq
Col-0 Control	0.5925	0.425	0.4857				Actin 8	Col-0	18.82	18.86	18.84	18.84		19.11	19.06	19.1	19.09		18.92	18.98	18.98	18.96
Col-0 High light	3.5676	2.9141	3.315				Actin 8	35S:HAT1 #13	19.93	19.89	19.91	19.91		19.14	19.11	19.08	19.11		18.93	18.99	18.99	18.97
35S:HAT1 #13 Control	0.545	0.4475	0.3375				Actin 8	pap1-D	18.8	18.75	18.73	18.76		18.99	18.95	19	18.98		19.01	19.06	18.99	19.02
35S:HAT1 #13 High light	0.8657	1.115	0.565				Actin 8	35S:HAT1 #13 pap1-D	18.86	18.82	18.87	18.85		19.01	19.05	19	19.02		18.99	18.92	18.88	18.93
pap1-D Control	5.33	4.505	5.6875				Actin 8	myb75-c	18.96	18.91	18.95	18.94		18.92	18.98	19.07	18.99		19.05	19.02	19.05	19.04
pap1-D High light	13.2141	11.3301	12.355				Actin 8	myb75-c hat1	15.17	15.12	15.19	15.16		15.84	15.89	15.88	15.87		15.97	15.94	15.94	15.95
35S:HAT1 #13 pap1-D Control	1.075	1.1975	1.04
35S:HAT1 #13 pap1-D High light	5.4074	6.0225	4.7575				HAT1	Col-0	23.32	23.38	23.38	23.36		23.56	23.51	23.49	23.52		23.41	23.49	23.48	23.46
myb75-c Control	0.255	0.12	0.4625				HAT1	35S:HAT1 #13	19.09	19.07	19.02	19.06		18.06	18.09	17.97	18.04		17.82	17.89	17.81	17.84
myb75-c High light	0.6075	0.34513	0.56549				HAT1	pap1-D	23.38	23.31	23.42	23.37		23.46	23.47	23.36	23.43		23.45	23.41	23.4	23.42
myb75-c hat1 Control	0.1775	0.505	0.1212				HAT1	35S:HAT1 #13 pap1-D	18.11	18.05	18.02	18.06		18.05	18.01	17.94	18		17.76	17.82	17.79	17.79
myb75-c hat1 High light	0.53506	0.46763	0.5275				HAT1	myb75-c	23.69	23.94	23.41	23.68		23.46	23.41	23.45	23.44		23.45	23.4	23.38	23.41
							HAT1	myb75-c hat1	29.51	29.53	29.61	29.55		29.39	29.33	29.39	29.37		29.95	29.99	29.97	29.97
							Figure 4D,E qPCR 40 Cycles, 94℃ 5min，94℃ 10s，60℃ 10s, 72℃ 5min
									Repeat1					Repeat2					Repeat3
							Target	Sample	Cq1	Cq2	Cq3	Mean Cq		Cq1	Cq2	Cq3	Mean Cq		Cq1	Cq2	Cq3	Mean Cq
							Actin 8	Col-0 Control	19.34	19.39	19.35	19.36		19.43	19.39	19.41	19.41		19.45	19.41	19.4	19.42
							Actin 8	Col-0 High light	19.37	19.33	19.26	19.32		19.49	19.43	19.43	19.45		19.52	19.49	19.43	19.48
							Actin 8	35S:HAT1 #13 Control	19.28	19.31	19.22	19.27		19.34	19.29	19.3	19.31		19.21	19.25	19.2	19.22
							Actin 8	35S:HAT1 #13 High light	19.34	19.27	19.26	19.29		19.33	19.36	19.27	19.32		19.32	19.34	19.24	19.3
							Actin 8	pap1-D Control	19.25	19.29	19.3	19.28		19.26	19.31	19.3	19.29		19.29	19.28	19.36	19.31
							Actin 8	pap1-D High light	19.37	19.33	19.32	19.34		19.39	19.32	19.28	19.33		19.35	19.33	19.4	19.36
							Actin 8	35S:HAT1 #13 pap1-D Control	18.4	18.45	18.41	18.42		18.44	18.5	18.53	18.49		18.42	18.49	18.44	18.45
							Actin 8	35S:HAT1 #13 pap1-D High light	19.27	19.26	19.31	19.28		19.33	19.29	19.34	19.32		19.22	19.23	19.3	19.25
							Actin 8	myb75-c Control	18.19	18.21	18.05	18.15		18.19	18.18	18.14	18.17		18.21	18.26	18.1	18.19
							Actin 8	myb75-c High light	18.43	18.42	18.53	18.46		18.48	18.43	18.44	18.45		18.41	18.46	18.54	18.47
							Actin 8	myb75-c hat1 Control	19.52	19.57	19.41	19.5		19.55	19.52	19.55	19.54		19.52	19.59	19.57	19.56
							Actin 8	myb75-c hat1 High light	18.69	18.72	18.72	18.71		18.71	18.75	18.7	18.72		18.72	18.75	18.72	18.73
							DFR	Col-0 Control	25.18	25.14	25.16	25.16		25.21	25.18	25.18	25.19		25.24	25.26	25.1	25.2
							DFR	Col-0 High light	22.58	22.54	22.59	22.57		22.58	22.55	22.49	22.54		23.09	23.12	23.03	23.08
							DFR	35S:HAT1 #13 Control	24.65	24.61	24.54	24.6		25.33	25.38	25.25	25.32		26.61	26.68	26.63	26.64
							DFR	35S:HAT1 #13 High light	23.63	23.69	23.69	23.67		24.59	24.54	24.61	24.58		24.22	24.26	24.15	24.21
							DFR	pap1-D Control	21.28	21.22	21.13	21.21		21.17	21.13	21	21.1		21.31	21.29	21.09	21.23
							DFR	pap1-D High light	20.05	20.11	20.02	20.06		19.85	19.82	19.97	19.88		19.96	19.95	20.03	19.98
							DFR	35S:HAT1 #13 pap1-D Control	21.67	21.49	22.81	21.99		21.53	22.49	24.38	22.8		22.66	21.68	23.49	22.61
							DFR	35S:HAT1 #13 pap1-D High light	20.98	20.91	20.96	20.95		21.08	21.11	21.11	21.1		21.46	21.44	21.57	21.49
							DFR	myb75-c Control	25.38	25.33	25.37	25.36		26.28	26.32	26.27	26.29		25.95	25.92	25.86	25.91
							DFR	myb75-c High light	24.49	24.43	24.49	24.47		26.05	25.98	26.06	26.03		24.99	24.94	24.98	24.97
							DFR	myb75-c hat1 Control	27.84	27.88	27.95	27.89		26.21	26.29	26.22	26.24		26.77	26.78	26.7	26.75
							DFR	myb75-c hat1 High light	25.68	25.69	25.58	25.65		26.77	26.71	26.71	26.73		25.36	25.31	25.32	25.33
							LDOX	Col-0 Control	24.39	24.31	24.26	24.32		24.49	24.44	24.51	24.48		24.64	24.61	24.61	24.62
							LDOX	Col-0 High light	21.71	21.77	21.77	21.75		22.61	22.63	22.68	22.64		22.42	22.46	22.32	22.4
							LDOX	35S:HAT1 #13 Control	25.49	25.4	25.34	25.41		24.64	24.61	24.55	24.6		23.15	24.17	25.07	24.13
							LDOX	35S:HAT1 #13 High light	23.38	23.34	23.33	23.35		24.39	24.32	24.4	24.37		23.83	23.88	23.75	23.82
							LDOX	pap1-D Control	20.71	20.65	20.71	20.69		20.56	20.59	20.5	20.55		20.67	20.61	20.58	20.62
							LDOX	pap1-D High light	19.33	19.36	19.36	19.35		19.39	19.36	19.36	19.37		19.48	19.42	19.48	19.46
							LDOX	35S:HAT1 #13 pap1-D Control	21.99	22.94	21.28	22.07		21.66	22.61	21.4	21.89		20.99	22.88	22.82	22.23
							LDOX	35S:HAT1 #13 pap1-D High light	20.21	20.24	20.15	20.2		21.12	21.04	20.84	21		20.69	20.64	20.53	20.62
							LDOX	myb75-c Control	26.55	26.56	26.45	26.52		25.44	25.41	25.62	25.49		24.73	24.77	24.75	24.75
							LDOX	myb75-c High light	24.68	24.62	24.77	24.69		24.12	24.21	24.24	24.19		23.76	23.79	23.64	23.73
							LDOX	myb75-c hat1 Control	26.19	26.14	26.06	26.13		27.04	27.11	27.12	27.09		28.11	28.08	28.08	28.09
							LDOX	myb75-c hat1 High light	24.81	24.85	24.86	24.84		25.15	25.16	25.11	25.14		24.44	24.39	24.43	24.42

## Sheet: Figure 5D, 5F-5I
Figure 5D Relative LUC activity Relative LUC activity was defined as firefly LUC activity divided by Renilla LUC (REN) activity. Three independent experiments were performed.
	Repeat1				Repeat2				Repeat3
Sample	LUC	REN	Relative LUC activity		LUC	REN	Relative LUC activity		LUC	REN	Relative LUC activity
BD	136.334	30.252	4.50661		120.152	25.361	4.73767		150.521	26.981	5.57878
VP16	3661.24	22.185	165.032		3005.45	23.266	129.178		4327.41	21.915	197.464
VP16+HAT1	1442.96	35.362	40.8055		1682.87	30.261	55.6118		2352.85	32.693	71.968
VP16+HAT1Δ1	2739.56	19.946	137.349		2402.45	14.867	161.596		2904.95	15.492	187.513
VP16+HAT1Δ2	3140.46	22.683	138.45		2841.56	15.892	178.804		2941.52	18.353	160.275
VP16+HAT1m1	2496.39	19.762	126.323		2491.47	15.988	155.834		2945.59	17.942	164.173
VP16+HAT1m2	1650.45	28.562	57.7849		1424.86	20.625	69.0842		1585.4	22.852	69.3767
Figure 5F Anthocyanin contents ((A530-0.25A657)/g*FW) in extracts from seedlings in Figure 5E Each experiment was performed in triplicate, and measurements from 15 plants were pooled for one replicate. Three independent experiments were performed.										Figure 5G-5I qPCR 40 Cycles, 94℃ 5min, 94℃ 10s, 60℃ 10s, 72℃ 5min
	Repeat1	Repeat2	Repeat3							Repeat1							Repeat2					Repeat3
Sample	Anthocyanin contents	Anthocyanin contents	Anthocyanin contents							Target	Sample	Cq1	Cq2	Cq3	Mean Cq		Cq1	Cq2	Cq3	Mean Cq		Cq1	Cq2	Cq3	Mean Cq
Col-0 Control	0.5775	0.445	0.7475							Actin	Col-0 Control	18.84	18.88	18.77	18.83		19.02	18.89	19.12	19.01		18.81	18.87	18.9	18.86
Col-0 High light	3.21	2.93	3.755							Actin	Col-0 High light	18.75	18.69	18.66	18.7		19.01	19.04	19.04	19.03		18.72	18.8	18.82	18.78
35S:HAT1 #13 Control	0.4425	0.4	0.5475							Actin	35S:HAT1 #13 Control	18.23	18.14	18.2	18.19		19.13	19.12	19.08	19.11		18.93	18.94	18.89	18.92
35S:HAT1 #13 High light	0.57	0.7475	0.9925							Actin	35S:HAT1 #13 High light	18.88	18.81	18.8	18.83		19.03	19.09	19.06	19.06		18.19	18.15	18.17	18.17
+/tpl-1 Control	0.5325	0.5075	0.6325							Actin	+/tpl-1 Control	18.02	17.98	18.03	18.01		18.93	19.01	19.03	18.99		18.82	18.83	18.9	18.85
+/tpl-1 High light	2.7775	2.345	3.165							Actin	+/tpl-1 High light	18.52	18.45	18.53	18.5		19.16	19.17	19.12	19.15		18.77	18.72	18.79	18.76
35S:HAT1 #13 +/tpl-1 Control	0.4275	0.365	0.54							Actin	35S:HAT1 #13 +/tpl-1 Control	18.64	18.69	18.68	18.67		19.08	19.05	19.08	19.07		19.03	19.02	19.01	19.02
35S:HAT1 #13 +/tpl-1 High light	1.95	2.24	1.9075							Actin	35S:HAT1 #13 +/tpl-1 High light	19.88	19.84	19.86	19.86		18.99	19.02	18.9	18.97		19.06	19.08	19.01	19.05
										DFR	Col-0 Control	21.96	21.99	21.84	21.93		22.02	22.09	21.98	22.03		21.88	21.84	21.86	21.86
										DFR	Col-0 High light	18.92	18.88	18.9	18.9		19.27	19.26	19.25	19.26		18.83	18.81	18.76	18.8
										DFR	35S:HAT1 #13 Control	23.03	23.05	23.04	23.04		24.94	23.99	25.92	24.95		23.01	23.05	23.21	23.09
										DFR	35S:HAT1 #13 High light	22.39	22.33	22.42	22.38		23.46	22.42	24.35	23.41		21.14	21.17	21.11	21.14
										DFR	+/tpl-1 Control	21.88	21.92	21.87	21.89		22.57	22.62	22.58	22.59		22.82	22.86	22.81	22.83
										DFR	+/tpl-1 High light	18.88	18.89	18.84	18.87		19.35	19.38	19.35	19.36		19.16	19.17	19.03	19.12
										DFR	35S:HAT1 #13 +/tpl-1 Control	21.93	22.01	22.03	21.99		22.58	22.59	22.51	22.56		22.07	22.04	22.07	22.06
										DFR	35S:HAT1 #13 +/tpl-1 High light	20.54	20.56	20.49	20.53		19.45	19.48	19.48	19.47		19.76	19.77	19.63	19.72
										LDOX	Col-0 Control	22.82	22.84	22.77	22.81		22.85	22.87	22.86	22.86		23.05	23.02	22.96	23.01
										LDOX	Col-0 High light	19.9	19.93	19.93	19.92		20.27	20.31	20.29	20.29		20.02	20.01	20.06	20.03
										LDOX	35S:HAT1 #13 Control	24.16	24.11	24.12	24.13		24.74	24.79	24.81	24.78		25.22	25.26	25.24	25.24
										LDOX	35S:HAT1 #13 High light	24.14	24.15	24.22	24.17		22.99	22.92	23.03	22.98		22.91	22.92	22.99	22.94
										LDOX	+/tpl-1 Control	23.68	23.69	23.64	23.67		23.82	23.88	23.7	23.8		24.15	24.16	24.11	24.14
										LDOX	+/tpl-1 High light	19.94	19.9	19.92	19.92		20.59	20.55	20.57	20.57		20.18	20.21	20.18	20.19
										LDOX	35S:HAT1 #13 +/tpl-1 Control	23.24	23.26	23.37	23.29		23.31	23.4	23.46	23.39		23.99	23.96	23.99	23.98
										LDOX	35S:HAT1 #13 +/tpl-1 High light	21.66	21.69	21.69	21.68		20.77	20.75	20.85	20.79		20.95	20.89	20.95	20.93
										UF3GT	Col-0 Control	22.89	22.86	22.68	22.81		22.75	22.79	22.74	22.76		22.52	22.51	22.5	22.51
										UF3GT	Col-0 High light	18.75	18.74	18.82	18.77		18.74	18.73	18.66	18.71		18.64	18.69	18.62	18.65
										UF3GT	35S:HAT1 #13 Control	23.76	23.79	23.7	23.75		23.31	23.46	26.19	24.32		23.67	23.62	23.54	23.61
										UF3GT	35S:HAT1 #13 High light	23.58	23.55	23.58	23.57		22.85	22.81	22.86	22.84		23.71	23.77	23.74	23.74
										UF3GT	+/tpl-1 Control	22.26	22.19	22.15	22.2		23.08	23.07	23.03	23.06		21.84	21.82	21.77	21.81
										UF3GT	+/tpl-1 High light	18.85	18.82	18.82	18.83		19.03	19.09	19.12	19.08		18.77	18.71	18.71	18.73
										UF3GT	35S:HAT1 #13 +/tpl-1 Control	23.52	23.57	23.53	23.54		23.88	23.82	23.79	23.83		23.02	23.08	23.17	23.09
										UF3GT	35S:HAT1 #13 +/tpl-1 High light	20.62	20.64	20.57	20.61		19.43	19.49	19.43	19.45		20.36	20.39	20.36	20.37

## Sheet: Figure 6B-6D
Figure 6B Anthocyanin contents ((A530-0.25A657)/g*FW) in extracts from seedlings in Figure 6A Each experiment was performed in triplicate, and measurements from 15 plants were pooled for one replicate. Three independent experiments were performed.							Figure 6C qPCR 40 Cycles, 94℃ 5min，94℃ 10s，60℃ 10s, 72℃ 5min
	Repeat1	Repeat2	Repeat3						Repeat1					Repeat2					Repeat3
Sample	Anthocyanin contents	Anthocyanin contents	Anthocyanin contents				Target	Sample	Cq1	Cq2	Cq3	Mean Cq		Cq1	Cq2	Cq3	Mean Cq		Cq1	Cq2	Cq3	Mean Cq
Col-0 Control	0.5653	0.4353	0.417				Actin 8	35S:HAT1 #13	16.82	16.78	16.89	16.83		17.82	17.72	18.01	17.85		16.55	16.63	16.77	16.65
Col-0 High light	2.3675	2.9212	3.357				Actin 8	35S:HAT1mEAR #6	17.02	17.12	16.92	17.02		17.26	17.16	17.09	17.17		16.28	16.31	16.28	16.29
35S:HAT1 #13 Control	0.513	0.4865	0.4276				Actin 8	35S:HAT1mEAR #10	16.85	16.81	17.1	16.92		18.01	18.13	17.98	18.04		17.21	17.19	16.99	17.13
35S:HAT1 #13 High light	0.6375	0.7524	0.4813
35S:HAT1mEAR #6 Control	0.4414	0.403	0.4854				HAT1	35S:HAT1 #13	24.75	24.62	24.64	24.67		24.19	24.36	24.38	24.31		23.49	23.59	23.66	23.58
35S:HAT1mEAR #6 High light	1.1425	1.6526	1.8046				HAT1	35S:HAT1mEAR #6	24.84	24.9	24.96	24.9		23.85	23.75	23.89	23.83		23.25	23.17	23.06	23.16
35S:HAT1mEAR #10 Control	0.474	0.3437	0.6962				HAT1	35S:HAT1mEAR #10	24.51	24.42	24.3	24.41		24.57	24.63	24.69	24.63		23.69	23.75	23.78	23.74
35S:HAT1mEAR #10 High light	1.3375	1.7647	2.1611
							Figure 6D-6F qPCR 40 Cycles, 94℃ 5min，94℃ 10s，60℃ 10s, 72℃ 5min
									Repeat1					Repeat2					Repeat3
							Target	Sample	Cq1	Cq2	Cq3	Mean Cq		Cq1	Cq2	Cq3	Mean Cq		Cq1	Cq2	Cq3	Mean Cq
							Actin 8	Col-0 Control	19.92	19.9	20.03	19.95		19.83	19.85	19.75	19.81		19.93	19.96	19.84	19.91
							Actin 8	Col-0 High light	19.91	19.98	19.99	19.96		19.98	19.89	19.89	19.92		19.94	19.9	19.95	19.93
							Actin 8	35S:HAT1 #13 Control	19.05	19.09	19.04	19.06		19.11	19.22	19.03	19.12		19.24	19.27	19.18	19.23
							Actin 8	35S:HAT1 #13 High light	18.41	18.49	18.18	18.36		18.43	18.49	18.43	18.45		18.91	18.87	18.89	18.89
							Actin 8	35S:HAT1mEAR #6 Control	18.4	18.53	18.06	18.33		18.59	18.51	18.58	18.56		18.95	18.91	19.05	18.97
							Actin 8	35S:HAT1mEAR #6 High light	19.92	19.79	19.78	19.83		19.42	19.39	19.21	19.34		19.74	19.77	19.77	19.76
							Actin 8	35S:HAT1mEAR #10 Control	20.31	20.35	20.36	20.34		20.08	20.16	20.09	20.11		19.93	19.96	20.05	19.98
							Actin 8	35S:HAT1mEAR #10 High light	18.21	18.33	18.36	18.3		18.78	18.7	18.68	18.72		18.36	18.39	18.27	18.34
							DFR	Col-0 Control	24.23	24.2	24.2	24.21		22.31	22.37	22.28	22.32		21.36	21.3	21.27	21.31
							DFR	Col-0 High light	20.9	20.92	21	20.94		19.41	19.39	19.25	19.35		18.32	18.29	18.29	18.3
							DFR	35S:HAT1 #13 Control	25.23	25.26	25.17	25.22		22.29	22.31	22.21	22.27		20.73	20.77	20.78	20.76
							DFR	35S:HAT1 #13 High light	22.55	22.62	23.59	22.92		20.41	20.48	20.43	20.44		19.14	19.31	18.98	19.21
							DFR	35S:HAT1mEAR #6 Control	22.09	22.12	22	22.07		20.76	20.71	20.69	20.72		20.54	20.61	20.62	20.59
							DFR	35S:HAT1mEAR #6 High light	21.89	21.83	21.89	21.87		19.87	19.91	19.62	19.8		18.85	18.91	18.73	18.83
							DFR	35S:HAT1mEAR #10 Control	24.12	24.15	24.3	24.19		22.31	22.38	22.3	22.33		20.41	20.43	20.51	20.45
							DFR	35S:HAT1mEAR #10 High light	20.38	20.36	20.49	20.41		18.75	18.77	18.7	18.74		17.41	17.38	17.38	17.39
							LDOX	Col-0 Control	24.61	24.59	24.75	24.65		24.04	24.06	23.99	24.03		23.85	23.81	23.92	23.86
							LDOX	Col-0 High light	21.79	21.87	21.8	21.82		21.39	21.42	21.39	21.4		20.91	20.89	20.81	20.87
							LDOX	35S:HAT1 #13 Control	23.73	23.86	23.78	23.79		23.97	23.91	23.88	23.92		25.41	25.38	25.38	25.39
							LDOX	35S:HAT1 #13 High light	22.24	22.31	22.41	22.32		21.24	21.47	21.28	21.33		22.96	23.91	23.27	23.38
							LDOX	35S:HAT1mEAR #6 Control	22.87	22.93	22.93	22.91		22.31	22.36	22.44	22.37		22.18	22.15	22.03	22.12
							LDOX	35S:HAT1mEAR #6 High light	22.09	22.12	21.97	22.06		21.49	21.46	21.37	21.44		21.6	21.64	21.62	21.62
							LDOX	35S:HAT1mEAR #10 Control	24.29	23.35	25.32	24.32		24.15	24.2	24.04	24.13		23.38	23.45	23.4	23.41
							LDOX	35S:HAT1mEAR #10 High light	20.6	20.59	20.64	20.61		20.91	20.95	20.93	20.93		19.9	18.89	20.79	19.86
							UF3GT	Col-0 Control	23.55	23.62	26.63	24.6		24.21	23.26	25.28	24.25		23.94	23.97	23.88	23.93
							UF3GT	Col-0 High light	21.26	21.22	21.21	21.23		20.87	20.81	20.87	20.85		20.23	20.28	20.27	20.26
							UF3GT	35S:HAT1 #13 Control	21.98	22.39	23.91	22.76		24.27	24.45	23.97	24.23		23.15	22.26	22.06	22.49
							UF3GT	35S:HAT1 #13 High light	21.63	21.6	21.72	21.65		20.99	21.01	20.94	20.98		22.41	22.37	22.39	22.39
							UF3GT	35S:HAT1mEAR #6 Control	22.31	22.29	22.45	22.35		22.58	22.6	22.47	22.55		22.15	22.09	22.09	22.11
							UF3GT	35S:HAT1mEAR #6 High light	21.86	21.92	21.92	21.9		21.43	21.49	21.34	21.42		21.62	21.59	21.53	21.58
							UF3GT	35S:HAT1mEAR #10 Control	24.35	24.38	24.35	24.36		24.19	24.17	24.06	24.14		23.04	23.09	22.93	23.02
							UF3GT	35S:HAT1mEAR #10 High light	20.39	20.31	20.38	20.36		20.73	20.77	20.75	20.75		19.72	19.65	19.7	19.69

## Sheet: Figure 7B-7D
Figure 7B Anthocyanin contents ((A530-0.25A657)/g*FW) in extracts from seedlings in Figure 7A Each experiment was performed in triplicate, and measurements from 15 plants were pooled for one replicate. Three independent experiments were performed.							Figure 7C qPCR 40 Cycles, 94℃ 5min，94℃ 10s，60℃ 10s, 72℃ 5min
	Repeat1	Repeat2	Repeat3						Repeat1					Repeat2					Repeat3
Sample	Anthocyanin contents	Anthocyanin contents	Anthocyanin contents				Target	Sample	Cq1	Cq2	Cq3	Mean Cq		Cq1	Cq2	Cq3	Mean Cq		Cq1	Cq2	Cq3	Mean Cq
35S:MYB75-HAT1N #2 Control	0.1765	0.5064	0.3217				Actin 8	35S:MYB75-HAT1N #2	18.65	18.72	18.91	18.76		18.86	18.91	19.05	18.94		18.92	18.87	18.76	18.85
35S:MYB75-HAT1N #2 High light	0.8213	0.5183	1.3113				Actin 8	35S:MYB75-HAT1N #9	18.68	18.72	18.46	18.62		17.94	17.97	18.03	17.98		17.86	17.97	17.93	17.92
35S:MYB75-HAT1N #9 Control	0.6512	0.1153	0.4427				Actin 8	35S:HAT1 #13 35S:MYB75	17.59	17.49	17.33	17.47		17.47	17.58	17.51	17.52		18.02	17.95	18.06	18.01
35S:MYB75-HAT1N #9 High light	0.5448	0.7863	0.5486				Actin 8	35S:MYB75	18.39	18.42	18.24	18.35		18.59	18.64	18.78	18.67		17.91	17.99	18.01	17.97
35S:HAT1 #13 35S:MYB75 Control	1.43	1.6925	1.2525
35S:HAT1 #13 35S:MYB75 High light	5.6543	6.1435	6.5675				MYB75	35S:MYB75-HAT1N #2	24.72	24.62	24.7	24.68		24.82	24.87	24.83	24.84		24.38	24.29	24.41	24.36
35S:MYB75 Control	3.8963	3.1342	3.224				MYB75	35S:MYB75-HAT1N #9	24.39	24.31	24.26	24.32		23.43	23.55	23.64	23.54		23.27	23.35	23.52	23.38
35S:MYB75 High light	14.987	13.1435	12.5313				MYB75	35S:HAT1 #13 35S:MYB75	23.46	23.32	23.12	23.3		23.04	23.15	23.08	23.09		23.46	23.41	23.27	23.38
							MYB75	35S:MYB75	24.27	24.18	24.21	24.22		24.33	24.41	24.16	24.3		23.31	23.21	23.14	23.22
							Figure 7D-7F qPCR 40 Cycles, 94℃ 5min，94℃ 10s，60℃ 10s, 72℃ 5min
									Repeat1					Repeat2					Repeat3
							Target	Sample	Cq1	Cq2	Cq3	Mean Cq		Cq1	Cq2	Cq3	Mean Cq		Cq1	Cq2	Cq3	Mean Cq
							Actin 8	35S:MYB75-HAT1N #2 Control	18.58	18.52	18.67	18.59		18.57	18.52	18.5	18.53		18.64	18.61	18.61	18.62
							Actin 8	35S:MYB75-HAT1N #2 High light	18.07	18.11	17.91	18.03		18.24	18.22	18.17	18.21		18.33	18.35	18.49	18.39
							Actin 8	35S:MYB75-HAT1N #9 Control	18.03	18.09	18	18.04		18.13	18.21	18.11	18.15		18.27	18.26	18.25	18.26
							Actin 8	35S:MYB75-HAT1N #9 High light	18.06	18.01	18.08	18.05		18.11	18.12	18.04	18.09		18.15	18.16	18.2	18.17
							Actin 8	35S:HAT1 #13 35S:MYB75 Control	19.29	19.28	19.21	19.26		19.31	19.28	19.28	19.29		19.45	19.42	19.36	19.41
							Actin 8	35S:HAT1 #13 35S:MYB75 High light	17.49	17.41	17.51	17.47		17.93	17.94	17.89	17.92		18.03	18.11	18.13	18.09
							Actin 8	35S:MYB75 Control	18.58	18.64	18.64	18.62		18.66	18.69	18.72	18.69		18.62	18.62	18.59	18.61
							Actin 8	35S:MYB75 High light	16.55	16.51	16.56	16.54		16.91	16.97	17.06	16.98		17.21	17.29	17.22	17.24
							DFR	35S:MYB75-HAT1N #2 Control	22.28	22.27	22.23	22.26		22.34	22.39	22.32	22.35		22.41	22.38	22.59	22.46
							DFR	35S:MYB75-HAT1N #2 High light	20.29	20.24	20.31	20.28		21.72	21.73	21.83	21.76		21.35	21.32	21.56	21.41
							DFR	35S:MYB75-HAT1N #9 Control	21.61	21.69	21.62	21.64		21.64	21.68	21.63	21.65		22.49	22.36	22.35	22.4
							DFR	35S:MYB75-HAT1N #9 High light	20.66	20.62	20.61	20.63		21.14	21.14	21.17	21.15		20.14	20.29	20.23	20.22
							DFR	35S:HAT1 #13 35S:MYB75 Control	18.51	18.58	18.68	18.59		18.45	18.49	18.35	18.43		18.81	18.84	18.9	18.85
							DFR	35S:HAT1 #13 35S:MYB75 High light	15.54	15.52	15.68	15.58		16.09	16.01	16.05	16.05		16.32	16.18	16.1	16.2
							DFR	35S:MYB75 Control	17.29	17.25	17.18	17.24		16.92	16.93	16.88	16.91		17.43	17.49	17.28	17.4
							DFR	35S:MYB75 High light	14.25	14.22	14.22	14.23		14.49	14.45	14.47	14.47		15.07	15.09	15.02	15.06
							LDOX	35S:MYB75-HAT1N #2 Control	23.25	23.26	23.21	23.24		23.31	21.33	25.41	23.35		22.75	22.85	22.98	22.86
							LDOX	35S:MYB75-HAT1N #2 High light	23.38	23.32	20.32	22.34		22.26	22.31	22.3	22.29		22.32	22.41	22.41	22.38
							LDOX	35S:MYB75-HAT1N #9 Control	22.91	22.88	22.91	22.9		22.85	22.87	22.95	22.89		23.09	23.01	22.96	23.02
							LDOX	35S:MYB75-HAT1N #9 High light	22.17	22.25	22.18	22.2		22.84	22.82	22.8	22.82		22.14	22.09	21.98	22.07
							LDOX	35S:HAT1 #13 35S:MYB75 Control	19.86	19.84	19.88	19.86		20.06	20.11	20.13	20.1		20.02	20.09	19.98	20.03
							LDOX	35S:HAT1 #13 35S:MYB75 High light	16.95	16.92	16.92	16.93		18.05	18.03	18.13	18.07		17.59	17.62	17.35	17.52
							LDOX	35S:MYB75 Control	18.82	18.87	18.8	18.83		18.91	18.89	18.81	18.87		18.42	18.55	18.5	18.49
							LDOX	35S:MYB75 High light	15.37	15.36	15.29	15.34		16.42	16.46	16.41	16.43		15.89	15.92	15.71	15.84
							UF3GT	35S:MYB75-HAT1N #2 Control	23.32	23.34	23.27	23.31		23.16	23.19	23.19	23.18		23.09	23.01	23.11	23.07
							UF3GT	35S:MYB75-HAT1N #2 High light	22.52	22.55	22.55	22.54		21.93	21.87	21.93	21.91		22.28	22.16	22.13	22.19
							UF3GT	35S:MYB75-HAT1N #9 Control	23.38	23.32	20.35	22.35		22.17	22.23	22.2	22.2		22.53	22.41	22.26	22.4
							UF3GT	35S:MYB75-HAT1N #9 High light	21.43	21.47	21.42	21.44		22.25	22.29	22.33	22.29		21.06	21.15	21	21.07
							UF3GT	35S:HAT1 #13 35S:MYB75 Control	20.18	20.04	20.08	20.1		20.64	20.62	20.57	20.61		20.53	20.58	20.75	20.62
							UF3GT	35S:HAT1 #13 35S:MYB75 High light	17.16	17.2	17.21	17.19		17.73	17.72	17.68	17.71		17.75	17.83	17.94	17.84
							UF3GT	35S:MYB75 Control	18.84	18.86	18.91	18.87		19.32	19.35	19.32	19.33		18.42	18.48	18.51	18.47
							UF3GT	35S:MYB75 High light	15.93	15.91	15.89	15.91		15.84	15.81	15.78	15.81		16.15	16.06	16.06	16.09

## Sheet: Figure 8A, 8B
Figure 8A-8C ChIP-qPCR 40 Cycles, 94℃ 5min，94℃ 10s，60℃ 10s, 72℃ 5min
		Repeat1					Repeat2					Repeat3
Target	Sample	Cq1	Cq2	Cq3	Mean Cq		Cq1	Cq2	Cq3	Mean Cq		Cq1	Cq2	Cq3	Mean Cq
Actin 7	Col-0 Control	21.38	21.46	21.45	21.43		21.54	21.69	21.81	21.68		21.57	21.59	21.4	21.52
Actin 7	Col-0 High light	22.45	22.56	22.76	22.59		22.08	22.12	22.34	22.18		22.43	22.37	22.25	22.35
Actin 7	35S:HAT1 #13 Control	21.81	21.79	21.98	21.86		21.75	21.79	21.68	21.74		22.02	22.13	21.97	22.04
Actin 7	35S:HAT1 #13 High light	21.99	21.85	22.01	21.95		22.18	22.12	22.09	22.13		21.74	21.86	21.59	21.73
Actin 7	hat1 Control	23.37	23.44	23.57	23.46		23.17	23.27	23.4	23.28		22.75	22.86	22.94	22.85
Actin 7	hat1 High light	23.16	23.22	23.07	23.15		23.44	23.49	23.33	23.42		23.19	23.21	23.05	23.15
DFR	Col-0 Control	29.27	29.37	29.29	29.31		28.84	28.89	28.88	28.87		28.47	28.59	28.53	28.53
DFR	Col-0 High light	29.72	29.85	29.86	29.81		28.16	28.21	28.02	28.13		28.35	28.37	28.42	28.38
DFR	35S:HAT1 #13 Control	30.27	30.36	30.42	30.35		29.36	29.46	29.53	29.45		29.52	29.46	29.49	29.49
DFR	35S:HAT1 #13 High light	29.86	29.72	29.67	29.75		29.82	29.94	29.91	29.89		28.96	28.85	28.92	28.91
DFR	hat1 Control	30.76	30.72	30.35	30.61		30.67	30.61	30.52	30.6		29.43	29.58	29.49	29.5
DFR	hat1 High light	29.36	29.24	29.24	29.28		29.29	29.18	29.31	29.26		28.67	28.64	28.49	28.6
LDOX	Col-0 Control	30.32	30.24	30.13	30.23		29.96	29.85	29.92	29.91		30.06	30.16	30.23	30.15
LDOX	Col-0 High light	30.52	30.59	30.57	30.56		29.95	29.89	29.74	29.86		29.86	29.96	30.15	29.99
LDOX	35S:HAT1 #13 Control	31.05	31.12	30.86	31.01		31.48	41.51	21.48	31.49		31.62	31.55	31.42	31.53
LDOX	35S:HAT1 #13 High light	31.14	30.84	31.11	31.03		30.57	30.57	30.63	30.59		30.32	30.41	30.38	30.37
LDOX	hat1 Control	32.26	32.39	32.16	32.27		31.48	31.39	31.36	31.41		31.64	31.72	31.77	31.71
LDOX	hat1 High light	30.27	30.15	30.15	30.19		30.27	30.32	30.28	30.29		30.22	30.25	30.13	30.2
UF3GT	Col-0 Control	31.16	31.09	31.17	31.14		31.99	31.93	31.99	31.97		30.53	30.62	30.59	30.58
UF3GT	Col-0 High light	31.61	31.68	31.69	31.66		31.75	31.85	31.98	31.86		30.64	30.83	30.78	30.75
UF3GT	35S:HAT1 #13 Control	31.74	31.86	31.8	31.8		32.94	32.96	32.83	32.91		31.51	31.54	31.57	31.54
UF3GT	35S:HAT1 #13 High light	31.29	31.23	31.14	31.22		32.54	32.68	32.67	32.63		30.62	30.67	30.69	30.66
UF3GT	hat1 Control	32.85	32.92	33.02	32.93		33.75	33.72	33.69	33.72		31.82	31.89	31.81	31.84
UF3GT	hat1 High light	31.67	31.56	31.66	31.63		32.86	32.81	32.94	32.87		31.05	31.16	31.24	31.15
Figure 8D-8F ChIP-qPCR 40 Cycles, 94℃ 5min，94℃ 10s，60℃ 10s, 72℃ 5min
		Repeat1					Repeat2					Repeat3
Target	Sample	Cq1	Cq2	Cq3	Mean Cq		Cq1	Cq2	Cq3	Mean Cq		Cq1	Cq2	Cq3	Mean Cq
Actin 7	35S:HAT1 #13 35S:MYB75 Control	20.54	20.66	20.75	20.65		21.55	21.63	21.74	21.64		20.73	20.81	20.83	20.79
Actin 7	35S:HAT1 #13 35S:MYB75 High light	21.46	21.59	21.66	21.57		20.53	20.68	20.5	20.57		21.42	21.39	21.57	21.46
Actin 7	35S:MYB75-HAT1N Control	21.52	21.59	21.66	21.59		21.49	21.44	21.33	21.42		21.57	21.58	21.41	21.52
Actin 7	35S:MYB75-HAT1N High light	21.43	21.52	21.43	21.46		21.53	21.68	21.74	21.65		20.59	20.64	20.75	20.66
Actin 7	35S:MYB75 Control	20.75	20.89	20.94	20.86		20.72	20.63	20.54	20.63		21.63	21.55	21.59	21.59
Actin 7	35S:MYB75 High light	21.85	21.88	21.76	21.83		20.59	20.62	20.38	20.53		20.71	20.68	20.77	20.72
DFR	35S:HAT1 #13 35S:MYB75 Control	31.19	31.28	31.31	31.26		32.64	32.79	32.82	32.75		32.75	32.67	32.47	32.63
DFR	35S:HAT1 #13 35S:MYB75 High light	30.76	30.88	31.03	30.89		30.74	30.63	30.91	30.76		32.29	32.16	32.18	32.21
DFR	35S:MYB75-HAT1N Control	34.02	34.09	33.92	34.01		34.7	34.75	34.68	34.71		35.46	35.31	35.22	35.33
DFR	35S:MYB75-HAT1N High light	33.72	33.61	33.47	33.6		34.59	34.68	34.8	34.69		34.26	34.31	34.09	34.22
DFR	35S:MYB75 Control	30.57	30.59	30.64	30.6		31.26	31.29	31.14	31.23		32.57	32.68	32.82	32.69
DFR	35S:MYB75 High light	30.48	30.42	30.33	30.41		30.11	30.06	30.22	30.13		30.72	30.77	30.79	30.76
LDOX	35S:HAT1 #13 35S:MYB75 Control	32.57	32.63	32.72	32.64		32.39	32.44	32.46	32.43		31.51	31.59	31.61	31.57
LDOX	35S:HAT1 #13 35S:MYB75 High light	33.06	33.12	32.91	33.03		30.47	30.56	30.44	30.49		31.35	31.44	31.68	31.49
LDOX	35S:MYB75-HAT1N Control	34.48	34.52	34.62	34.54		33.21	33.26	33.34	33.27		33.37	33.31	33.25	33.31
LDOX	35S:MYB75-HAT1N High light	34.07	34.13	33.86	34.02		33.62	33.76	33.99	33.79		32.36	32.42	32.24	32.34
LDOX	35S:MYB75 Control	32.37	32.52	32.43	32.44		30.72	30.72	30.69	30.71		31.81	31.76	31.89	31.82
LDOX	35S:MYB75 High light	32.19	32.22	32.01	32.14		30.05	29.93	29.84	29.94		29.85	29.99	29.95	29.93
UF3GT	35S:HAT1 #13 35S:MYB75 Control	32.12	32.02	31.98	32.04		33.26	33.21	33.4	33.29		32.68	32.64	32.57	32.63
UF3GT	35S:HAT1 #13 35S:MYB75 High light	31.88	31.92	32.02	31.94		31.64	31.71	31.81	31.72		32.41	32.47	32.56	32.48
UF3GT	35S:MYB75-HAT1N Control	34.08	34.17	34.17	34.14		35.62	35.68	35.77	35.69		35.16	35.09	34.87	35.04
UF3GT	35S:MYB75-HAT1N High light	33.85	33.92	34.2	33.99		34.82	34.85	35	34.89		33.85	33.89	33.78	33.84
UF3GT	35S:MYB75 Control	31.57	31.49	31.32	31.46		32.14	32.06	31.86	32.02		32.89	32.81	32.7	32.8
UF3GT	35S:MYB75 High light	31.62	31.59	31.68	31.63		31.01	31.11	30.97	31.03		31.05	31.13	31.24	31.14
