# Supplementary material for: Regulation of anthocyanin accumulation via MYB75/HAT1/TPL-mediated transcriptional repression
Source: PLoS Genet. 2019 Mar 15;15(3):e1007993. doi: 10.1371/journal.pgen.1007993 (PMC6443190; doi:10.1371/journal.pgen.1007993)
Supplement: S3 Table — (XLSX) [file pgen.1007993.s019.xlsx]

## Sheet: S1B
Supplemental Figure 1B Anthocyanin contents ((A530-0.25A657)/g*FW) in extracts from seedlings in Supplemental Figure 1A Each experiment was performed in triplicate, and measurements from 15 plants were pooled for one replicate. Three independent experiments were performed.
	Repeat1	Repeat2	Repeat3
Sample	Anthocyanin contents	Anthocyanin contents	Anthocyanin contents
Col-0 Control	1.0415	0.9742	1.1536
Col-0 High light	5.4511	3.7664	3.3153
35S:HAT1 #13 Control	0.8153	1.1531	0.4645
35S:HAT1 #13 High light	1.1441	1.3645	1.5523
hat1 Control	1.2451	1.6538	0.8415
hat1 High light	7.1631	8.3513	9.3141

## Sheet: S2B, 2D
Supplemental Figure 2B Anthocyanin contents ((A530-0.25A657)/g*FW) in extracts from seedlings in Supplemental Figure 2A Each experiment was performed in triplicate, and measurements from 15 plants were pooled for one replicate. Three independent experiments were performed.								Supplemental Figure 2C-2D qPCR 40 Cycles, 94℃ 5min, 94℃ 10s, 60℃ 10s, 72℃ 5min
	Repeat1	Repeat2	Repeat3							Repeat1					Repeat2					Repeat3
Sample	Anthocyanin contents	Anthocyanin contents	Anthocyanin contents					Target	Sample	Cq1	Cq2	Cq3	Mean Cq		Cq1	Cq2	Cq3	Mean Cq		Cq1	Cq2	Cq3	Mean Cq
Col-0 Control	1.3476	1.0498	1.6416					Actin 8	Col-0	16.29	16.31	16.51	16.37		17.03	17.11	17.22	17.12		17.38	17.25	17.36	17.33
Col-0 6%Suc	2.7584	2.3259	3.1516					Actin 8	35S:HAT1 #13	16.92	16.99	16.91	16.94		16.53	16.62	16.59	16.58		17.29	17.31	17.18	17.26
35S:HAT1 #11 Control	0.8816	0.7843	0.8663					Actin 8	hat1	17.06	17.02	16.95	17.01		16.77	16.64	16.81	16.74		17.48	17.39	17.6	17.49
35S:HAT1 #11 6%Suc	1.0931	0.8421	1.1578
35S:HAT1 #13 Control	0.8226	0.8232	0.7303					DFR	Col-0	21.64	21.74	21.81	21.73		21.06	21.08	21.04	21.06		22.08	22.17	22.32	22.19
35S:HAT1 #13 6%Suc	0.9854	1.0671	1.2955					DFR	35S:HAT1 #13	23.16	23.12	23.02	23.1		21.39	21.24	21.12	21.25		22.95	22.94	23.05	22.98
hat1 Control	1.8458	1.8116	2.083					DFR	hat1	21.58	21.43	21.55	21.52		19.83	19.92	19.92	19.89		21.57	21.42	21.36	21.45
hat1 6%Suc	5.0537	5.5179	4.5351
								LDOX	Col-0	22.49	22.41	22.45	22.45		21.39	21.33	21.39	21.37		21.88	21.84	21.83	21.85
								LDOX	35S:HAT1 #13	23.52	23.59	23.39	23.5		21.15	21.26	21.25	21.22		22.36	22.29	22.46	22.37
								LDOX	hat1	22.25	22.36	22.41	22.34		20.25	20.26	20.3	20.27		21.36	21.19	21.11	21.22
								UF3GT	Col-0	21.43	21.39	21.47	21.43		21.95	21.84	21.97	21.92		22.63	22.69	22.51	22.61
								UF3GT	35S:HAT1 #13	22.52	22.59	22.81	22.64		22.13	22.05	22.12	22.1		23.14	23.07	23.03	23.08
								UF3GT	hat1	21.58	21.47	21.45	21.5		21.05	20.9	21.11	21.02		22.19	22.06	22.2	22.15
								MYB75	Col-0	21.85	21.86	21.72	21.81		22.36	22.41	22.22	22.33		22.07	22.15	21.93	22.05
								MYB75	35S:HAT1 #13	23.16	23.02	22.85	23.01		22.58	22.43	22.49	22.5		22.47	22.55	22.6	22.54
								MYB75	hat1	21.87	21.93	22.05	21.95		21.39	21.32	21.31	21.34		21.85	21.76	21.79	21.8
								MYB90	Col-0	21.45	21.33	21.39	21.39		21.91	21.99	21.92	21.94		21.27	21.22	21.2	21.23
								MYB90	35S:HAT1 #13	22.74	22.66	22.46	22.62		21.84	21.95	22	21.93		21.84	21.97	22.04	21.95
								MYB90	hat1	21.72	21.79	21.68	21.73		21.18	21.22	21.17	21.19		21.07	21.14	21.27	21.16
								TT8	Col-0	21.84	21.72	21.72	21.76		22.47	22.49	22.51	22.49		21.88	22.04	21.99	21.97
								TT8	35S:HAT1 #13	22.64	22.61	23.06	22.77		22.36	22.24	22.21	22.27		22.35	22.27	22.25	22.29
								TT8	hat1	22.05	22.12	22.07	22.08		21.64	21.75	21.8	21.73		21.76	21.86	21.96	21.86
								EGL3	Col-0	22.63	22.75	22.9	22.76		22.12	22.05	21.98	22.05		21.93	21.88	21.74	21.85
								EGL3	35S:HAT1 #13	23.81	23.82	23.86	23.83		21.93	21.82	21.98	21.91		21.97	22.06	22	22.01
								EGL3	hat1	23.08	23.17	23.14	23.13		21.42	21.39	21.3	21.37		21.85	21.62	21.87	21.78
								TTG1	Col-0	21.57	21.61	21.86	21.68		21.84	21.72	21.57	21.71		22.47	22.57	22.73	22.59
								TTG1	35S:HAT1 #13	22.04	22.15	22.02	22.07		21.52	21.61	21.49	21.54		22.61	22.57	22.41	22.53
								TTG1	hat1	22.08	22.01	22.12	22.07		20.75	20.82	20.8	20.79		22.73	22.76	22.61	22.7

## Sheet: S5B, S5D
Supplemental Figure 5B Anthocyanin contents ((A530-0.25A657)/g*FW) in extracts from seedlings in Supplemental Figure 5A Each experiment was performed in triplicate, and measurements from 15 plants were pooled for one replicate. Three independent experiments were performed.
	Repeat1	Repeat2	Repeat3
Sample	Anthocyanin contents	Anthocyanin contents	Anthocyanin contents
Col-0 Control	0.5681	0.4726	0.665
Col-0 High light	3.165	3.0129	2.974
pap1-DControl	5.273	5.5754	5.6432
pap1-D High light	16.765	13.768	18.8992
hat1 Control	0.4672	0.573	0.5831
hat1 High light	6.375	7.2485	7.8741
pap1-D hat1 Control	5.881	4.9262	6.17653
pap1-D hat1 High light	20.7643	16.6642	15.225
Supplemental Figure 5B Anthocyanin contents ((A530-0.25A657)/g*FW) in extracts from seedlings in Supplemental Figure 5A Each experiment was performed in triplicate, and measurements from 15 plants were pooled for one replicate. Three independent experiments were performed.
	Repeat1	Repeat2	Repeat3
Sample	Anthocyanin contents	Anthocyanin contents	Anthocyanin contents
Col-0 Control	0.4975	0.563	0.6134
Col-0 High light	3.655	3.962	3.24
35S:HAT1 #13 Control	0.542	0.478	0.876
35S:HAT1 #13 High light	0.5651	0.736	0.7642
myb75-c Control	0.3632	0.542	0.611
myb75-c High light	0.465	0.782	0.614
35S:HAT1 #13 myb75-c Control	0.4628	0.553	0.762
35S:HAT1 #13 myb75-c High light	0.613	0.775	0.8841

## Sheet: S7
Supplemental Figure 7 Relative LUC activity Relative LUC activity was defined as firefly LUC activity divided by Renilla LUC (REN) activity. Three independent experiments were performed
	Repeat1				Repeat2				Repeat3
Sample	LUC	REN	Relative LUC activity		LUC	REN	Relative LUC activity		LUC	REN	Relative LUC activity
HA	32.117	26.922	1.19296		30.141	25.314	1.19068		36.315	27.855	1.30372
MYB75	117.364	20.296	5.78262		104.542	22.535	4.63909		98.444	23.964	4.108
MYB75+HAT1	80.283	25.196	3.18634		80.416	25.991	3.09394		85.465	27.868	3.06675
MYB75+HAT1+TPL	49.721	24.836	2.00197		42.893	22.156	1.93595		48.582	18.053	2.69108
MYB75+HAT1mEAR	100.224	24.172	4.14628		90.599	23.553	3.8466		95.195	26.684	3.56749
MYB75+HAT1mEAR+TPL	101.892	25.636	3.97457		94.515	24.635	3.83661		99.503	24.647	4.03712

## Sheet: S9B
Supplemental Figure 9B Anthocyanin contents ((A530-0.25A657)/g*FW) in extracts from stems in Supplemental Figure 9A Each experiment was performed in triplicate, and measurements from 15 stems were pooled for one replicate. Three independent experiments were performed.
	Repeat1	Repeat2	Repeat3
Sample	Anthocyanin contents	Anthocyanin contents	Anthocyanin contents
Col-0	1.2852	1.4573	1.0482
35S:HAT1 #13	0.3753	0.3665	0.4912
hat1	1.8571	2.5361	2.1651

## Sheet: S10A, S10B
Supplemental Figure 10A qPCR 40 Cycles, 94℃ 5min, 94℃ 10s, 60℃ 10s, 72℃ 5min
		Repeat1					Repeat2					Repeat3
Target	Sample	Cq1	Cq2	Cq3	Mean Cq		Cq1	Cq2	Cq3	Mean Cq		Cq1	Cq2	Cq3	Mean Cq
Actin 8	basal	16.42	16.36	16.39	16.39		16.45	16.52	16.62	16.53		15.71	15.83	15.74	15.76
Actin 8	middle	16.04	16.15	16.17	16.12		16.58	16.47	16.42	16.49		15.89	15.72	15.85	15.82
Actin 8	apical	16.64	16.57	16.56	16.59		16.33	16.39	16.39	16.37		16.14	16.01	15.91	16.02
MYB75	basal	21.68	21.6	21.55	21.61		22.62	22.51	22.46	22.53		21.85	21.88	22.15	21.96
MYB75	middle	22.86	22.92	23.07	22.95		23.81	23.85	23.92	23.86		23.96	23.91	23.89	23.92
MYB75	apical	24.52	24.43	24.49	24.48		25.63	25.57	25.63	25.61		24.55	24.59	24.66	24.6
HAT1	basal	21.94	21.91	21.94	21.93		22.13	22.04	21.95	22.04		21.67	21.55	21.49	21.57
HAT1	middle	19.77	19.79	19.81	19.79		19.63	19.71	19.91	19.75		20.52	20.51	20.5	20.51
HAT1	apical	19.26	19.21	19.1	19.19		18.72	18.82	18.8	18.78		19.12	19.1	19.2	19.14
DFR	basal	22.09	22.15	21.94	22.06		20.88	29.93	11.95	20.92		21.75	21.88	21.95	21.86
DFR	middle	25.06	25.11	24.92	25.03		23.85	23.93	24.1	23.96		25.42	25.51	25.24	25.39
DFR	apical	28.49	28.37	28.37	28.41		27.01	27.23	27.09	27.11		28.22	28.14	28.09	28.15
Supplemental Figure 10B qPCR 40 Cycles, 94℃ 5min, 94℃ 10s, 60℃ 10s, 72℃ 5min
		Repeat1					Repeat2					Repeat3
Target	Sample	Cq1	Cq2	Cq3	Mean Cq		Cq1	Cq2	Cq3	Mean Cq		Cq1	Cq2	Cq3	Mean Cq
Actin 8	Young leaves	14.68	14.71	14.89	14.76		14.67	14.48	14.62	14.59		15.04	15.01	15.01	15.02
Actin 8	Senescent leaves	15.64	15.57	15.68	15.63		15.01	15.12	15.08	15.07		15.86	15.93	16.06	15.95
MYB75	Young leaves	21.12	21.11	21.01	21.08		21.13	21.09	21.17	21.13		21.53	21.59	21.56	21.56
MYB75	Senescent leaves	17.68	17.74	17.8	17.74		17.85	17.92	17.99	17.92		17.85	17.92	18.02	17.93
HAT1	Young leaves	20.85	20.72	20.71	20.76		20.24	20.2	20.01	20.15		20.31	20.28	20.4	20.33
HAT1	Senescent leaves	24.19	24.08	24.15	24.14		23.52	23.58	23.7	23.6		23.96	23.95	23.88	23.93
DFR	Young leaves	20.58	20.46	20.37	20.47		20.17	20.14	20.17	20.16		20.59	20.43	20.54	20.52
DFR	Senescent leaves	15.74	15.61	15.45	15.6		15.21	15.23	15.28	15.24		15.42	15.37	15.32	15.37

## Sheet: S12B, S12C-E
Supplemental Figure 12B Anthocyanin contents ((A530-0.25A657)/g*FW) in extracts from seedlings in Supplemental Figure 12A Each experiment was performed in triplicate, and measurements from 15 plants were pooled for one replicate. Three independent experiments were performed.								Supplemental Figure 12C-12E ChIP-qPCR 40 Cycles, 94℃ 5min，94℃ 10s，60℃ 10s, 72℃ 5min
	Repeat1	Repeat2	Repeat3							Repeat1					Repeat2					Repeat3
Sample	Anthocyanin contents	Anthocyanin contents	Anthocyanin contents					Target	Sample	Cq1	Cq2	Cq3	Mean Cq		Cq1	Cq2	Cq3	Mean Cq		Cq1	Cq2	Cq3	Mean Cq
Col-0 Control	0.8756	0.9874	1.0928					Actin 7	Col-0 Control	21.69	21.58	21.68	21.65		21.61	21.52	21.49	21.54		22.45	22.41	22.43	22.43
Col-0 High light	2.1875	2.6829	2.0497					Actin 7	Col-0 High light	21.73	21.76	21.73	21.74		22.31	22.36	22.41	22.36		22.59	22.53	22.41	22.51
35S:HAT1 #13 mybl2 Control	0.5874	0.8754	0.3875					Actin 7	35S:HAT1 #13 mybl2 Control	21.91	21.95	21.99	21.95		22.47	22.59	22.68	22.58		21.36	21.4	21.65	21.47
35S:HAT1 #13 mybl2 High light	0.7985	1.339	1.0765					Actin 7	35S:HAT1 #13 mybl2 High light	22.27	22.37	22.32	22.32		21.88	21.94	22.06	21.96		21.29	21.24	21.25	21.26
mybl2 Control	0.898	1.3537	0.7852					Actin 7	mybl2 Control	22.36	22.31	22.14	22.27		22.37	22.29	22.36	22.34		21.58	21.61	21.7	21.63
mybl2 High light	4.765	4.2765	4.7623					Actin 7	mybl2 High light	21.57	21.6	21.72	21.63		22.71	22.82	22.84	22.79		22.48	22.51	22.36	22.45
								DFR	Col-0 Control	29.57	29.55	29.47	29.53		30.47	30.38	30.38	30.41		29.19	29.22	29.1	29.17
								DFR	Col-0 High light	28.74	28.85	28.87	28.82		30.76	30.68	30.54	30.66		28.18	28.21	28.39	28.26
								DFR	35S:HAT1 #13 mybl2 Control	30.05	30.12	29.89	30.02		31.75	31.79	31.98	31.84		28.49	28.38	28.33	28.4
								DFR	35S:HAT1 #13 mybl2 High light	30.18	30.07	30.23	30.16		31.16	31.08	31.18	31.14		27.73	27.68	27.81	27.74
								DFR	mybl2 Control	30.08	29.96	29.99	30.01		31.05	31.01	30.97	31.01		28.47	28.56	28.56	28.53
								DFR	mybl2 High light	27.75	27.64	27.62	27.67		29.74	29.69	29.7	29.71		27.52	27.44	27.57	27.51
								LDOX	Col-0 Control	30.65	30.54	30.58	30.59		30.62	30.77	30.77	30.72		29.73	29.78	30.01	29.84
								LDOX	Col-0 High light	29.86	29.81	29.91	29.86		30.89	30.91	30.96	30.92		29.27	29.11	29.13	29.17
								LDOX	35S:HAT1 #13 mybl2 Control	31.86	31.97	32.05	31.96		32.62	32.68	32.59	32.63		29.2	29.19	29.42	29.27
								LDOX	35S:HAT1 #13 mybl2 High light	32.29	32.18	32.34	32.27		30.85	30.87	30.83	30.85		28.57	28.49	28.59	28.55
								LDOX	mybl2 Control	31.05	31.11	31.08	31.08		31.29	31.38	31.44	31.37		29.39	29.47	29.31	29.39
								LDOX	mybl2 High light	28.95	28.84	28.91	28.9		29.95	29.86	30.01	29.94		27.94	27.86	27.93	27.91
								UF3GT	Col-0 Control	31.21	31.13	31.17	31.17		29.88	29.75	29.98	29.87		30.41	30.41	30.56	30.46
								UF3GT	Col-0 High light	30.04	30.01	29.98	30.01		29.67	29.54	29.44	29.55		29.37	29.25	29.07	29.23
								UF3GT	35S:HAT1 #13 mybl2 Control	31.47	31.52	31.54	31.51		31.36	31.29	31.22	31.29		30.31	30.37	30.28	30.32
								UF3GT	35S:HAT1 #13 mybl2 High light	31.59	31.61	31.66	31.62		29.84	29.91	30.01	29.92		29.41	29.33	29.22	29.32
								UF3GT	mybl2 Control	31.73	31.82	31.91	31.82		30.62	30.64	30.57	30.61		29.81	29.75	29.9	29.82
								UF3GT	mybl2 High light	29.64	29.51	29.41	29.52		29.23	29.16	29.12	29.17		28.64	28.79	28.85	28.76
